# Supplementary material for: Four new species of Oreocharis (Gesneriaceae) in Yunnan province, China
Source: PhytoKeys. 2020 Aug 26;157:83–99. doi: 10.3897/phytokeys.157.32284 (PMC7471604; doi:10.3897/phytokeys.157.32284)
Supplement: XML Treatment for Oreocharis eriocarpa [file phytokeys.157.32284-treatment1.xml]

<!DOCTYPE tp:taxon-treatment
  PUBLIC "-//TaxonX//DTD Taxonomic Treatment Publishing DTD v0 20100105//EN" "tax-treatment-NSO.dtd">
<tp:taxon-treatment xmlns:tp="http://www.plazi.org/taxpub"><tp:treatment-meta><kwd-group><label>Taxon classification</label><kwd><named-content xmlns:xlink="http://www.w3.org/1999/xlink" content-type="kingdom">Plantae</named-content></kwd><kwd><named-content xmlns:xlink="http://www.w3.org/1999/xlink" content-type="order">Lamiales</named-content></kwd><kwd><named-content xmlns:xlink="http://www.w3.org/1999/xlink" content-type="family">Gesneriaceae</named-content></kwd></kwd-group><mixed-citation publication-type="journal"><person-group><name><surname>Chen</surname><given-names>Wen-Hong</given-names></name><name><surname>Zhang</surname><given-names>Ya-Mei</given-names></name><name><surname>He</surname><given-names>De-Ming</given-names></name><name><surname>Li</surname><given-names>Yong-Liang</given-names></name><name><surname>Shui</surname><given-names>Yu-Min</given-names></name></person-group><article-title>Four new species of <italic><tp:taxon-name><tp:taxon-name-part taxon-name-part-type="genus" reg="Oreocharis">Oreocharis</tp:taxon-name-part></tp:taxon-name></italic> (<tp:taxon-name><tp:taxon-name-part taxon-name-part-type="family">Gesneriaceae</tp:taxon-name-part></tp:taxon-name>) in Yunnan province, China</article-title><source>PhytoKeys</source><day>26</day><month>8</month><year>2020</year><volume>157</volume><fpage>83</fpage><lpage>99</lpage><pub-id pub-id-type="doi">10.3897/phytokeys.157.32284</pub-id></mixed-citation></tp:treatment-meta><tp:nomenclature><tp:taxon-name><object-id xmlns:xlink="http://www.w3.org/1999/xlink" content-type="arpha" xlink:type="simple">E0D86650-B9FF-5EAF-8EEC-4ED76AEAA8CA</object-id>
            <tp:taxon-name-part taxon-name-part-type="genus" reg="Oreocharis">Oreocharis</tp:taxon-name-part>
            <tp:taxon-name-part taxon-name-part-type="species" reg="eriocarpa">eriocarpa</tp:taxon-name-part>
            <object-id xmlns:xlink="http://www.w3.org/1999/xlink" content-type="ipni" xlink:type="simple">urn:lsid:ipni.org:names:77211183-1</object-id>
          </tp:taxon-name><tp:taxon-authority>W.H.Chen &amp; Y.M.Shui</tp:taxon-authority><tp:taxon-status xmlns:xlink="http://www.w3.org/1999/xlink" xlink:type="simple">sp. nov.</tp:taxon-status><xref ref-type="fig" rid="F4">Fig. 4</xref></tp:nomenclature><tp:treatment-sec sec-type="diagnosis" id="SECID0EYFAG"><title>Diagnosis.</title><p>The new species is similar to <italic><tp:taxon-name><tp:taxon-name-part taxon-name-part-type="genus" reg="Oreocharis">Oreocharis</tp:taxon-name-part> <tp:taxon-name-part taxon-name-part-type="species" reg="concava">concava</tp:taxon-name-part></tp:taxon-name></italic> (Craib) Mich.Möller &amp; A.Weber, but different in broadly ovate bracts (<italic>vs.</italic> narrowly oblong to obovate), corolla strigose outside (<italic>vs.</italic> pubescent), calyx 5-sect up to 1/3 from base (<italic>vs.</italic> above middle) and ovary and fruit pubescent (<italic>vs.</italic> glabrous).</p><fig id="F4" position="float" orientation="portrait"><object-id xmlns:xlink="http://www.w3.org/1999/xlink" content-type="doi" xlink:type="simple">10.3897/phytokeys.157.32284.figure4</object-id><object-id xmlns:xlink="http://www.w3.org/1999/xlink" content-type="zenodo_dep_id" xlink:type="simple">4012912</object-id><object-id xmlns:xlink="http://www.w3.org/1999/xlink" content-type="arpha" xlink:type="simple">6ED0C876-FA40-5011-AE01-93262100F8E6</object-id><label>Figure 4.</label><caption><p><italic><tp:taxon-name><tp:taxon-name-part taxon-name-part-type="genus" reg="Oreocharis">Oreocharis</tp:taxon-name-part> <tp:taxon-name-part taxon-name-part-type="species" reg="eriocarpa">eriocarpa</tp:taxon-name-part></tp:taxon-name></italic> W.H.Chen &amp; Y.M.Shui, sp. nov. <bold>A</bold> plant <bold>B</bold> lateral view of flower <bold>C</bold> frontal view of flower <bold>D</bold> opened corolla showing stamens, anthers, disc and staminode <bold>E</bold> pistil showing ovary, disc and stigma. (Drawn by Ling Wang from holotype).</p></caption><graphic xmlns:xlink="http://www.w3.org/1999/xlink" xlink:href="phytokeys-157-083-g004.jpg" position="float" orientation="portrait" xlink:type="simple" id="oo_445711.jpg"><uri content-type="original_file" xlink:type="simple">https://binary.pensoft.net/fig/445711</uri></graphic></fig></tp:treatment-sec><tp:treatment-sec sec-type="material" id="SECID0ETHAG"><title>Type.</title><p>CHINA. Yunnan Province: Wenshan Zhuang and Miao Autonomous Prefecture, Wenshan county, Laohuilong community, Laowuji village, <named-content xmlns:xlink="http://www.w3.org/1999/xlink" content-type="dwc:verbatimCoordinates" xlink:type="simple"><named-content content-type="geo-json" specific-use="{&#34;type&#34;:&#34;Point&#34;,&#34;coordinates&#34;:[103.853658,23.341486]}" id="NCID0E3HAG" xlink:type="simple">103°51'13.17"E, 23°20'29.35"N</named-content></named-content>, alt. 2168 m, on rocks in the forests, 30 July 2013, <italic>Shui Y.M., He D.M. et al. B2013-304</italic> (holotype, KUN; isotype, PE).</p></tp:treatment-sec><tp:treatment-sec sec-type="description" id="SECID0EDIAG"><title>Description.</title><p>Herb perennial and stemless, rhizomatous. Leaves basal; petiole 4–8 cm, densely brown villous; leaf blade ovate, thickly chartaceous, 4.0–5.2 × 3.0–3.5 cm, adaxially setulose and rugose, abaxially glabrous amongst veins, sparsely brown villous along veins, base cordate, apex acute, margin biserrate, lateral veins 5–6 on each side of midrib, indistinct adaxially and distinct abaxially. Inflorescences axillary; peduncle 9–13 cm, densely brown villous; bracts 2, leaf-like, broadly ovate, 7–10 × ca. 5 mm, adaxially glabrous and abaxially villous, margin serrate. Pedicel 1–2.5 cm, villous. Calyx ca. 6 mm, 5-sect from 1/3; segments equal, triangular, ca. 4 × 1.5–2 mm, margin entire below top, top crenate, adaxially glabrous, abaxially pubescent. Corolla yellow, 1.6–2.9 cm, outside strigose and inside glabrous; tube campanulate-cylindric, gradually slightly widening from middle of tube, 1.3–2 cm, 0.3–0.4 cm in diam., throat not constricted; limb 2-lipped; adaxial lip smaller, 3–5 mm, emarginate; abaxial lip larger, 3-lobed, lobes oblong, apex rounded, central lobe ovate, ca. 7 × 5 mm, lateral lobes rotund, ca. 5 × 5 mm. Stamens 4, coherent in 2 pairs, included, adaxial stamens 3–6 mm, adnate to corolla tube 7–13 mm from base, abaxial stamens 3–4 mm, adnate to corolla tube 13–16 mm from base; filaments tender, glabrous; anthers basifixed, oblong, 2-loculed, dehiscing longitudinally; staminode ca. 0.5 mm, adnate to corolla tube ca. 8 mm. Disc ring-like, 1–2 mm, 5-lobed shallowly. Pistil 0.9–1.8 cm, pubescent; ovary oblong, pubescent, 0.5–1.2 cm, 1-loculed; style glabrous, 0.4–0.6 cm; stigma 1, 2-lobed. Capsule straight, narrowly oblong, 3.4–4 cm × 0.8–0.9 cm, existing style ca. 0.7 cm. Seeds not seen.</p></tp:treatment-sec><tp:treatment-sec sec-type="distribution" id="SECID0EIIAG"><title>Distribution, habitat and phenology.</title><p>The new species is endemic to SE Yunnan of China, on rocks or limestone cliffs. Flowering is July–September; and fruiting is October–January the following year.</p></tp:treatment-sec><tp:treatment-sec sec-type="conservation status" id="SECID0ENIAG"><title>Conservation status.</title><p>So far, there are two populations of the new species observed in the field (Fig. <xref ref-type="fig" rid="F1">1</xref>). One is in the type locality at the core position of the nature reserve with ca. 500 mature individuals and ca. 10, 000 m<sup>2</sup> (100 m × 100 m) area, the other is the Pingbian county with ca. 120 mature individuals and ca. 1, 200 m<sup>2</sup> (20 m × 60 m) area. According to the IUCN Red List Categories and Criteria, the new species is hereby assessed as “Vulnerable (VU)” (D1+D2). (<xref ref-type="bibr" rid="B6">IUCN 2012</xref>).</p></tp:treatment-sec><tp:treatment-sec sec-type="material" id="SECID0E6IAG"><title>Additional specimens examined (paratype).</title><p>CHINA, Yunnan Province: Honghe Hani and Yi Autonomous Prefecture, Pingbian county, Heping community, Baige village,<named-content xmlns:xlink="http://www.w3.org/1999/xlink" content-type="dwc:verbatimCoordinates" xlink:type="simple"><named-content content-type="geo-json" specific-use="{&#34;type&#34;:&#34;Point&#34;,&#34;coordinates&#34;:[103.876864,23.290189]}" id="NCID0EIJAG" xlink:type="simple">103°52'36.71"E, 23°17'24.68"N</named-content></named-content>, 26 August 2015, <italic>Shui Y.M. et al. B2015-315A</italic> (KUN). Wenshan Zhuang and Miao Autonomous Prefecture: Wenshan county, Laohuilong community, Laowuji village, Matangqing, <named-content xmlns:xlink="http://www.w3.org/1999/xlink" content-type="dwc:verbatimCoordinates" xlink:type="simple"><named-content content-type="geo-json" specific-use="{&#34;type&#34;:&#34;Point&#34;,&#34;coordinates&#34;:[103.853981,23.341656]}" id="NCID0ESJAG" xlink:type="simple">103°51'14.33"E, 23°20'29.96"N</named-content></named-content>, in fruits, 20 October, 2012, <italic>De-Min He and Ting Zhang WSLJS558</italic> (KUN); the same locality, <named-content xmlns:xlink="http://www.w3.org/1999/xlink" content-type="dwc:verbatimCoordinates" xlink:type="simple"><named-content content-type="geo-json" specific-use="{&#34;type&#34;:&#34;Point&#34;,&#34;coordinates&#34;:[103.853658,23.341486]}" id="NCID0E3JAG" xlink:type="simple">103°51'13.17"E, 23°20'29.35"N</named-content></named-content>, on rocks in the forests, alt. 2168 m, in flower, 16 August 2018, <italic>Ting Zhang, De-Min He and Yan-Fei Feng 18CS17589</italic> (KUN).</p></tp:treatment-sec><tp:treatment-sec sec-type="etymology" id="SECID0EDKAG"><title>Etymology.</title><p>The species is named after the pubescent fruits (Fig. <xref ref-type="fig" rid="F2">2F</xref>).</p></tp:treatment-sec><tp:treatment-sec sec-type="notes" id="SECID0ENKAG"><title>Note.</title><p>The new species is endemic to the border regions of Honghe Hani and Yi Autonomous Prefecture and Wenshan Zhuang and Miao Autonomous Prefecture in SE Yunnan (Fig. <xref ref-type="fig" rid="F1">1</xref>), at ca. 2100 m elevation. It is unique in its pubescent ovary and fruits (Fig. <xref ref-type="fig" rid="F2">2A–F</xref>). Its similar species (<italic><tp:taxon-name><tp:taxon-name-part taxon-name-part-type="genus" reg="Oreocharis">Oreocharis</tp:taxon-name-part> <tp:taxon-name-part taxon-name-part-type="species" reg="concava">concava</tp:taxon-name-part></tp:taxon-name></italic>) is distributed in Northwest Yunnan at 2,800–3,600 m elevation, viz. Dali Bai Autonomous Prefecture, Lijiang District and Deqin Zang Autonomous Prefecture (Fig. <xref ref-type="fig" rid="F1">1</xref>). Table <xref ref-type="table" rid="T1">1</xref> shows the other differences between the above two species. Thus, there is an obvious geographical substitution between the above two species. Besides, after the examination of type specimens in PE and consulting the literature (<xref ref-type="bibr" rid="B12">Pan 1987</xref>, <xref ref-type="bibr" rid="B9">Li and Wang 2005</xref>, <xref ref-type="bibr" rid="B11">Möller et al. 2011</xref>), the new species seems similar to its another variety [<tp:taxon-name><tp:taxon-name-part taxon-name-part-type="genus" reg="Oreocharis">Oreocharis</tp:taxon-name-part> <tp:taxon-name-part taxon-name-part-type="species" reg="concava">concava</tp:taxon-name-part> <tp:taxon-name-part taxon-name-part-type="infraspecific-rank">var.</tp:taxon-name-part> <tp:taxon-name-part taxon-name-part-type="variety" reg="angustifolia">angustifolia</tp:taxon-name-part></tp:taxon-name> (K.Y.Pan) Mich.Möller &amp; A.Weber] in the pubescent ovary, but obviously different from it in its ovate blade (<italic>vs.</italic> elliptic). It is possible that the latter variety might be a different species from the original variety and needs to be explored in the future.</p><table-wrap id="T1" position="float" orientation="portrait"><label>Table 1.</label><caption><p>Differences in characters between <italic><tp:taxon-name><tp:taxon-name-part taxon-name-part-type="genus" reg="Oreocharis">Oreocharis</tp:taxon-name-part> <tp:taxon-name-part taxon-name-part-type="species" reg="eriocarpa">eriocarpa</tp:taxon-name-part></tp:taxon-name></italic> and <italic><tp:taxon-name><tp:taxon-name-part taxon-name-part-type="genus" reg="Oreocharis">O.</tp:taxon-name-part> <tp:taxon-name-part taxon-name-part-type="species" reg="concava">concava</tp:taxon-name-part></tp:taxon-name></italic> in <tp:taxon-name><tp:taxon-name-part taxon-name-part-type="family">Gesneriaceae</tp:taxon-name-part></tp:taxon-name>.</p></caption><table id="TID0ETFBG" rules="all"><tbody><tr><th rowspan="1" colspan="1">Characters</th><th rowspan="1" colspan="1"><italic><tp:taxon-name><tp:taxon-name-part taxon-name-part-type="genus" reg="Oreocharis">O.</tp:taxon-name-part> <tp:taxon-name-part taxon-name-part-type="species" reg="eriocarpa">eriocarpa</tp:taxon-name-part></tp:taxon-name></italic> sp.nov.</th><th rowspan="1" colspan="1">
                    <italic><tp:taxon-name><tp:taxon-name-part taxon-name-part-type="genus" reg="Oreocharis">O.</tp:taxon-name-part> <tp:taxon-name-part taxon-name-part-type="species" reg="concava">concava</tp:taxon-name-part></tp:taxon-name></italic>
                  </th></tr><tr><td rowspan="1" colspan="1">leaves</td><td rowspan="1" colspan="1">thick-chartaceous</td><td rowspan="1" colspan="1">thin chartaceous</td></tr><tr><td rowspan="1" colspan="1">abaxial surface of leaf</td><td rowspan="1" colspan="1">glabrous amongst veins</td><td rowspan="1" colspan="1">densely white pubescent amongst veins</td></tr><tr><td rowspan="1" colspan="1">corolla</td><td rowspan="1" colspan="1">strigose outside</td><td rowspan="1" colspan="1">pubescent outside</td></tr><tr><td rowspan="1" colspan="1">bracts</td><td rowspan="1" colspan="1">broadly ovate, 7–10 × ca. 5 mm</td><td rowspan="1" colspan="1">narrowly oblong to obovate, 4–7 × 1–2 mm</td></tr><tr><td rowspan="1" colspan="1">calyx</td><td rowspan="1" colspan="1">ca. 6 mm, 5-sect up to 1/3 from base, lobes 3–4 mm long</td><td rowspan="1" colspan="1">7–10 mm, 5-sect up to 1/4 from middle, lobes 1–2.5 mm long</td></tr><tr><td rowspan="1" colspan="1">ovary</td><td rowspan="1" colspan="1">densely pubescent</td><td rowspan="1" colspan="1">glabrous</td></tr><tr><td rowspan="1" colspan="1">fruit</td><td rowspan="1" colspan="1">pubescent</td><td rowspan="1" colspan="1">glabrous</td></tr><tr><td rowspan="1" colspan="1">elevation</td><td rowspan="1" colspan="1">ca. 2100 m</td><td rowspan="1" colspan="1">3100–3600 m</td></tr><tr><td rowspan="1" colspan="1">distribution</td><td rowspan="1" colspan="1">Southeast Yunnan, China</td><td rowspan="1" colspan="1">Northwest Yunnan, China</td></tr></tbody></table></table-wrap></tp:treatment-sec><tp:treatment-sec><!--Section generated to contain objects referenced in tp:taxon-treatment.--><fig id="F1" position="float" orientation="portrait"><object-id xmlns:xlink="http://www.w3.org/1999/xlink" content-type="doi" xlink:type="simple">10.3897/phytokeys.157.32284.figure1</object-id><object-id xmlns:xlink="http://www.w3.org/1999/xlink" content-type="zenodo_dep_id" xlink:type="simple">4012906</object-id><object-id xmlns:xlink="http://www.w3.org/1999/xlink" content-type="arpha" xlink:type="simple">B2228F3A-1FED-56C1-AB3C-F5AF752BCFBE</object-id><label>Figure 1.</label><caption><p>The localities of the four new species and the other species of <italic><tp:taxon-name><tp:taxon-name-part taxon-name-part-type="genus" reg="Oreocharis">Oreocharis</tp:taxon-name-part></tp:taxon-name></italic><italic>s.l.</italic> from SW Yunnan and SE Yunnan in SW China. The districts are shown in Yunnan province, SW China.</p></caption><graphic xmlns:xlink="http://www.w3.org/1999/xlink" xlink:href="phytokeys-157-083-g001.jpg" position="float" orientation="portrait" xlink:type="simple" id="oo_445708.jpg"><uri content-type="original_file" xlink:type="simple">https://binary.pensoft.net/fig/445708</uri></graphic></fig><fig id="F2" position="float" orientation="portrait"><object-id xmlns:xlink="http://www.w3.org/1999/xlink" content-type="doi" xlink:type="simple">10.3897/phytokeys.157.32284.figure2</object-id><object-id xmlns:xlink="http://www.w3.org/1999/xlink" content-type="zenodo_dep_id" xlink:type="simple">4012908</object-id><object-id xmlns:xlink="http://www.w3.org/1999/xlink" content-type="arpha" xlink:type="simple">271BC495-BA6A-586D-896D-C51D0C08F87A</object-id><label>Figure 2.</label><caption><p><italic><tp:taxon-name><tp:taxon-name-part taxon-name-part-type="genus" reg="Oreocharis">Oreocharis</tp:taxon-name-part> <tp:taxon-name-part taxon-name-part-type="species" reg="eriocarpa">eriocarpa</tp:taxon-name-part></tp:taxon-name></italic> W.H.Chen &amp; Y.M.Shui, sp.nov. (<bold>A–F</bold>) <bold>A</bold> habit <bold>B</bold> leaf adaxial surface <bold>C</bold> leaf abaxial surface <bold>D</bold> bracts <bold>E</bold> ovary and disc <bold>F</bold> dense pubescent ovary and disc; <italic><tp:taxon-name><tp:taxon-name-part taxon-name-part-type="genus" reg="Oreocharis">O.</tp:taxon-name-part> <tp:taxon-name-part taxon-name-part-type="species" reg="wenshanensis">wenshanensis</tp:taxon-name-part></tp:taxon-name></italic> (<bold>G–K</bold>) <bold>G</bold> habitat <bold>H</bold> plant <bold>I</bold> leaf adaxial surface <bold>J</bold> leaf abaxial surface <bold>K</bold> flower. Photography by He De-Ming (<bold>A–E, K</bold>), Zhang Ting (<bold>E</bold>), Chen Li (<bold>F</bold>), Shui Yu-Min (<bold>G, I, J</bold>).</p></caption><graphic xmlns:xlink="http://www.w3.org/1999/xlink" xlink:href="phytokeys-157-083-g002.jpg" position="float" orientation="portrait" xlink:type="simple" id="oo_445709.jpg"><uri content-type="original_file" xlink:type="simple">https://binary.pensoft.net/fig/445709</uri></graphic></fig></tp:treatment-sec><ref-list><ref id="B6"><mixed-citation xmlns:xlink="http://www.w3.org/1999/xlink" xlink:type="simple"><institution xlink:type="simple">IUCN</institution> (<year>2012</year>) IUCN red list categories and criteria, Version 3.1. 2<sup>nd</sup> edn. IUCN Species Survival Commission, Gland &amp; Cambridge. Available from: <ext-link xlink:type="simple" ext-link-type="uri" xlink:href="http://www.iucnredlist.org/technical-documents/categories-and-criteria">http://www.iucnredlist.org/technical-documents/categories-and-criteria</ext-link></mixed-citation></ref><ref id="B12"><mixed-citation xmlns:xlink="http://www.w3.org/1999/xlink" xlink:type="simple"><person-group><name name-style="western"><surname>Pan</surname><given-names>KY</given-names></name></person-group> (<year>1987</year>) <article-title>Taxonomy of the genus <italic><tp:taxon-name><tp:taxon-name-part taxon-name-part-type="genus">Oreocharis</tp:taxon-name-part></tp:taxon-name></italic> (<tp:taxon-name><tp:taxon-name-part taxon-name-part-type="family">Gesneriaceae</tp:taxon-name-part></tp:taxon-name>).</article-title><source>Acta Phytotaxonomica Sinica</source><volume>25</volume>: <fpage>264</fpage>–<lpage>293</lpage>.</mixed-citation></ref><ref id="B9"><mixed-citation xmlns:xlink="http://www.w3.org/1999/xlink" xlink:type="simple"><person-group><name name-style="western"><surname>Li</surname><given-names>ZY</given-names></name><name name-style="western"><surname>Wang</surname><given-names>YZ</given-names></name></person-group> (<year>2005</year>) Plants of <tp:taxon-name><tp:taxon-name-part taxon-name-part-type="family">Gesneriaceae</tp:taxon-name-part></tp:taxon-name> in China. Henan Science Technology Publishing House, Zhengzhou, 14–47.</mixed-citation></ref><ref id="B11"><mixed-citation xmlns:xlink="http://www.w3.org/1999/xlink" xlink:type="simple"><person-group><name name-style="western"><surname>Möller</surname><given-names>M</given-names></name><name name-style="western"><surname>Middleton</surname><given-names>D</given-names></name><name name-style="western"><surname>Nishii</surname><given-names>K</given-names></name><name name-style="western"><surname>Wei</surname><given-names>YG</given-names></name><name name-style="western"><surname>Sontag</surname><given-names>S</given-names></name><name name-style="western"><surname>Weber</surname><given-names>A</given-names></name></person-group> (<year>2011</year>) <article-title>A new delineation for <italic><tp:taxon-name><tp:taxon-name-part taxon-name-part-type="genus">Oreocharis</tp:taxon-name-part></tp:taxon-name></italic> incorporating an additional ten genera of Chinese <tp:taxon-name><tp:taxon-name-part taxon-name-part-type="family">Gesneriaceae</tp:taxon-name-part></tp:taxon-name>.</article-title><source>Phytotaxa</source><volume>23</volume>(<issue>1</issue>): <fpage>1</fpage>–<lpage>36</lpage>. <ext-link xlink:type="simple" ext-link-type="doi" xlink:href="10.11646/phytotaxa.23.1.1">https://doi.org/10.11646/phytotaxa.23.1.1</ext-link></mixed-citation></ref></ref-list></tp:taxon-treatment>
