# Supplementary material for: Four new species of Oreocharis (Gesneriaceae) in Yunnan province, China
Source: PhytoKeys. 2020 Aug 26;157:83–99. doi: 10.3897/phytokeys.157.32284 (PMC7471604; doi:10.3897/phytokeys.157.32284)
Supplement: XML Treatment for Oreocharis fulva [file phytokeys.157.32284-treatment2.xml]

<!DOCTYPE tp:taxon-treatment
  PUBLIC "-//TaxonX//DTD Taxonomic Treatment Publishing DTD v0 20100105//EN" "tax-treatment-NSO.dtd">
<tp:taxon-treatment xmlns:tp="http://www.plazi.org/taxpub"><tp:treatment-meta><kwd-group><label>Taxon classification</label><kwd><named-content xmlns:xlink="http://www.w3.org/1999/xlink" content-type="kingdom">Plantae</named-content></kwd><kwd><named-content xmlns:xlink="http://www.w3.org/1999/xlink" content-type="order">Lamiales</named-content></kwd><kwd><named-content xmlns:xlink="http://www.w3.org/1999/xlink" content-type="family">Gesneriaceae</named-content></kwd></kwd-group><mixed-citation publication-type="journal"><person-group><name><surname>Chen</surname><given-names>Wen-Hong</given-names></name><name><surname>Zhang</surname><given-names>Ya-Mei</given-names></name><name><surname>He</surname><given-names>De-Ming</given-names></name><name><surname>Li</surname><given-names>Yong-Liang</given-names></name><name><surname>Shui</surname><given-names>Yu-Min</given-names></name></person-group><article-title>Four new species of <italic><tp:taxon-name><tp:taxon-name-part taxon-name-part-type="genus" reg="Oreocharis">Oreocharis</tp:taxon-name-part></tp:taxon-name></italic> (<tp:taxon-name><tp:taxon-name-part taxon-name-part-type="family">Gesneriaceae</tp:taxon-name-part></tp:taxon-name>) in Yunnan province, China</article-title><source>PhytoKeys</source><day>26</day><month>8</month><year>2020</year><volume>157</volume><fpage>83</fpage><lpage>99</lpage><pub-id pub-id-type="doi">10.3897/phytokeys.157.32284</pub-id></mixed-citation></tp:treatment-meta><tp:nomenclature><tp:taxon-name><object-id xmlns:xlink="http://www.w3.org/1999/xlink" content-type="arpha" xlink:type="simple">5A17C2D4-84F6-53F7-9AF3-CE22EA3530C5</object-id>
            <tp:taxon-name-part taxon-name-part-type="genus" reg="Oreocharis">Oreocharis</tp:taxon-name-part>
            <tp:taxon-name-part taxon-name-part-type="species" reg="fulva">fulva</tp:taxon-name-part>
            <object-id xmlns:xlink="http://www.w3.org/1999/xlink" content-type="ipni" xlink:type="simple">urn:lsid:ipni.org:names:77211184-1</object-id>
          </tp:taxon-name><tp:taxon-authority>W.H.Chen &amp; Y.M.Shui</tp:taxon-authority><tp:taxon-status xmlns:xlink="http://www.w3.org/1999/xlink" xlink:type="simple">sp. nov.</tp:taxon-status><xref ref-type="fig" rid="F5">Fig. 5</xref></tp:nomenclature><tp:treatment-sec sec-type="diagnosis" id="SECID0E5SAG"><title>Diagnosis.</title><p>The new species is similar to <italic><tp:taxon-name><tp:taxon-name-part taxon-name-part-type="genus" reg="Oreocharis">Oreocharis</tp:taxon-name-part> <tp:taxon-name-part taxon-name-part-type="species" reg="georgei">georgei</tp:taxon-name-part></tp:taxon-name></italic> J. Anthony, but different in shallowly cordate leaf base (<italic>vs.</italic> narrowly cuneate), corolla ca. 2.4 cm long (<italic>vs.</italic> 1.4–1.9 cm), abaxial lip of corolla ca. 12 mm long (<italic>vs.</italic> 5–6 mm), the corolla throat not constricted (<italic>vs.</italic> constricted) and stamens coherent in 2 pairs (<italic>vs.</italic> separated).</p><fig id="F5" position="float" orientation="portrait"><object-id xmlns:xlink="http://www.w3.org/1999/xlink" content-type="doi" xlink:type="simple">10.3897/phytokeys.157.32284.figure5</object-id><object-id xmlns:xlink="http://www.w3.org/1999/xlink" content-type="zenodo_dep_id" xlink:type="simple">4012914</object-id><object-id xmlns:xlink="http://www.w3.org/1999/xlink" content-type="arpha" xlink:type="simple">454FDBA8-395B-5899-A278-B506C5AF41D7</object-id><label>Figure 5.</label><caption><p><italic><tp:taxon-name><tp:taxon-name-part taxon-name-part-type="genus" reg="Oreocharis">Oreocharis</tp:taxon-name-part> <tp:taxon-name-part taxon-name-part-type="species" reg="fulva">fulva</tp:taxon-name-part></tp:taxon-name></italic> W.H.Chen &amp; Y.M.Shui, sp. nov. <bold>A</bold> plant <bold>B</bold> opened corolla showing stamens and staminode <bold>C</bold> lateral view of flower <bold>D</bold> fruit <bold>E</bold> face view of the corolla, showing the large abaxial limb lobes. (Drawn by Ling Wang from holotype).</p></caption><graphic xmlns:xlink="http://www.w3.org/1999/xlink" xlink:href="phytokeys-157-083-g005.jpg" position="float" orientation="portrait" xlink:type="simple" id="oo_445712.jpg"><uri content-type="original_file" xlink:type="simple">https://binary.pensoft.net/fig/445712</uri></graphic></fig></tp:treatment-sec><tp:treatment-sec sec-type="material" id="SECID0E2UAG"><title>Type.</title><p>CHINA. Yunnan Province: Lincang district, Yongde county, Daxue Mt., on rocks at forest margins along slope, <named-content xmlns:xlink="http://www.w3.org/1999/xlink" content-type="dwc:verbatimCoordinates" xlink:type="simple"><named-content content-type="geo-json" specific-use="{&#34;type&#34;:&#34;Point&#34;,&#34;coordinates&#34;:[99.690278,24.197222]}" id="NCID0EEVAG" xlink:type="simple">99°41'25"E, 24°11'50"N</named-content></named-content>, elev. 2,000 m, 13 September 2013, in flower, <italic>Shui Y.M. et al. B2013-579</italic> (holotype, KUN; isotype, KUN, PE).</p></tp:treatment-sec><tp:treatment-sec sec-type="description" id="SECID0ELVAG"><title>Description.</title><p>Herbs perennial, stemless, rhizomatous. Leaves basal. Petiole 1–3 cm long, golden-brown villous; leaf blade elliptic, thickly chartaceous or nearly leathery, 2.8–4 × 1.2–1.6 cm, adaxially green, sparsely long golden-brown villous, abaxially red-brown and with densely long golden multi-articulate hairs (especially on midrib), base shallowly cordate, apex obtuse, margin widely crenate and ciliate; lateral veins ca. 5 pairs on each side of midrib. Inflorescences axillary, multi-flowered. Peduncles 4.5–7 cm, golden-brown villous; bracts 2, very small, linear, ca. 6 × 1 mm. Calyx 5-sect to base, lobes lanceolate or linear, ca. 8 × 1 mm, adaxially green and glabrous, abaxially red-brown and golden-brown villous. Corolla yellow, ca. 2.4 cm long, outside white glandular pubescent and inside glabrous; corolla tube cylindrical, not constricted at throat, ca. 1.2 cm long, ca. 0.2 cm in diam., more or less curving; limb 2-lipped, adaxial lip 0.3–0.4 cm, 2-lobed, much shorter than abaxial lip, lobes oblong or subround, ca. 0.2 × 0.15–0.25 cm, apex rounded; abaxial lip ca. 1.2 cm, 3-lobed, middle lobe oblong or obovate, 0.7–0.9 × 0.4–0.6 cm, lateral lobes oblong or obovate, closely equal, 0.6–0.7 × 0.3–0.5 cm, apex rounded. Stamens 4, coherent in 2 pairs, included, adaxial stamens ca. 7 mm, adnate to corolla tube ca. 4 mm from base, abaxial stamens ca. 8 mm, adnate to corolla tube ca. 6 mm from base; filaments white, adaxial ca. 0.7 cm, abaxial ca. 0.8 cm; anthers ca. 1 mm long, oblong, basifixed, dehiscing longitudinally; staminode 1, ca. 0.4 cm long, completely adnate to tube. Pistil included, ca. 0.7 cm long, glabrous; ovary columned, ca. 0.3 cm long, 2-loculed, glabrous; style ca. 0.3 cm, glabrous; stigmas 1, retuse; disc ring-like, ca. 0.1 cm high, margin dentate. Capsule straight, oblong, 2.0–2.5 cm long, existing style ca. 0.2 cm. Seeds not seen.</p></tp:treatment-sec><tp:treatment-sec sec-type="distribution" id="SECID0EQVAG"><title>Distribution, habitat and phenology.</title><p>This species is only distributed in Yongde, Yunnan Province and grows on the rocks in montane forests. Flowering is September–October and fruiting is September–November.</p></tp:treatment-sec><tp:treatment-sec sec-type="etymology" id="SECID0EVVAG"><title>Etymology.</title><p>The epithet “<tp:taxon-name><tp:taxon-name-part taxon-name-part-type="genus" reg="Oreocharis"/><tp:taxon-name-part taxon-name-part-type="species" reg="fulva">fulva</tp:taxon-name-part></tp:taxon-name>” is named after the golden-brown villi on the plants.</p></tp:treatment-sec><tp:treatment-sec sec-type="conservation status" id="SECID0EEWAG"><title>Conservation status.</title><p>There is only a population with ca. 200 mature individuals and ca. 20, 000 m<sup>2</sup> area (400 m × 500 m) from the type locality outside the nature reserve. Due to the vicinity of the local villages, the population is extremely affected by walnut planting. According to the IUCN Red List Categories and Criteria, the new species is assessed as “Critically Endangered (CR)” (B1ab(iii)+C2a(ii)). (<xref ref-type="bibr" rid="B6">IUCN 2012</xref>)</p></tp:treatment-sec><tp:treatment-sec sec-type="notes" id="SECID0EQWAG"><title>Note.</title><p><italic><tp:taxon-name><tp:taxon-name-part taxon-name-part-type="genus" reg="Oreocharis">Oreocharis</tp:taxon-name-part> <tp:taxon-name-part taxon-name-part-type="species" reg="fulva">fulva</tp:taxon-name-part></tp:taxon-name></italic> is different from the other species in the tetrandrous and yellow-flowered group of <italic><tp:taxon-name><tp:taxon-name-part taxon-name-part-type="genus" reg="Oreocharis">Oreocharis</tp:taxon-name-part></tp:taxon-name></italic> s.l. and unique in its expanding corolla lips and narrow and short corolla tubes, with slight similarity to <italic><tp:taxon-name><tp:taxon-name-part taxon-name-part-type="genus" reg="Oreocharis">Oreocharis</tp:taxon-name-part> <tp:taxon-name-part taxon-name-part-type="species" reg="georgei">georgei</tp:taxon-name-part></tp:taxon-name></italic> in the morphology and texture of leaves (Fig. <xref ref-type="fig" rid="F3">3A–F</xref>, Table <xref ref-type="table" rid="T2">2</xref>). Additionally, the new species and its similar species are respectively distributed in Southwest Yunnan (Lincang District) and Northwest Yunnan (Dali Bai Autonomous Prefecture and Lijiang District) without overlapping geographical distribution (Fig. <xref ref-type="fig" rid="F1">1</xref>, <xref ref-type="bibr" rid="B9">Li and Wang 2005</xref>).</p><table-wrap id="T2" position="float" orientation="portrait"><label>Table 2.</label><caption><p>Differences in characters between <italic><tp:taxon-name><tp:taxon-name-part taxon-name-part-type="genus" reg="Oreocharis">Oreocharis</tp:taxon-name-part> <tp:taxon-name-part taxon-name-part-type="species" reg="fulva">fulva</tp:taxon-name-part></tp:taxon-name></italic> and <italic><tp:taxon-name><tp:taxon-name-part taxon-name-part-type="genus" reg="Oreocharis">O.</tp:taxon-name-part> <tp:taxon-name-part taxon-name-part-type="species" reg="georgei">georgei</tp:taxon-name-part></tp:taxon-name></italic> in <tp:taxon-name><tp:taxon-name-part taxon-name-part-type="family">Gesneriaceae</tp:taxon-name-part></tp:taxon-name>.</p></caption><table id="TID0ENMBG" rules="all"><tbody><tr><th rowspan="1" colspan="1">Characters</th><th rowspan="1" colspan="1"><italic><tp:taxon-name><tp:taxon-name-part taxon-name-part-type="genus" reg="Oreocharis">O.</tp:taxon-name-part> <tp:taxon-name-part taxon-name-part-type="species" reg="fulva">fulva</tp:taxon-name-part></tp:taxon-name></italic> sp.nov.</th><th rowspan="1" colspan="1">
                    <italic><tp:taxon-name><tp:taxon-name-part taxon-name-part-type="genus" reg="Oreocharis">O.</tp:taxon-name-part> <tp:taxon-name-part taxon-name-part-type="species" reg="georgei">georgei</tp:taxon-name-part></tp:taxon-name></italic>
                  </th></tr><tr><td rowspan="1" colspan="1">leaf blade</td><td rowspan="1" colspan="1">elliptic</td><td rowspan="1" colspan="1">narrowly ovate to elliptic or narrowly obovate</td></tr><tr><td rowspan="1" colspan="1">adaxial surface of leaf</td><td rowspan="1" colspan="1">glabrescent</td><td rowspan="1" colspan="1">pubescent</td></tr><tr><td rowspan="1" colspan="1">abaxial surface of leaf</td><td rowspan="1" colspan="1">golden-brown villous between veins</td><td rowspan="1" colspan="1">glabrescent between veins</td></tr><tr><td rowspan="1" colspan="1">leaf base</td><td rowspan="1" colspan="1">shallowly cordate</td><td rowspan="1" colspan="1">narrowly cuneate</td></tr><tr><td rowspan="1" colspan="1">leaf apex</td><td rowspan="1" colspan="1">obtuse</td><td rowspan="1" colspan="1">acute to obtuse or acuminate</td></tr><tr><td rowspan="1" colspan="1">calyx lobe</td><td rowspan="1" colspan="1">ca. 8 mm long</td><td rowspan="1" colspan="1">2–4 mm long</td></tr><tr><td rowspan="1" colspan="1">corolla tube</td><td rowspan="1" colspan="1">not constricted at throat</td><td rowspan="1" colspan="1">constricted at throat</td></tr><tr><td rowspan="1" colspan="1">corolla lip</td><td rowspan="1" colspan="1">adaxial lip 3–4 mm, abaxial lip ca. 12 mm long</td><td rowspan="1" colspan="1">adaxial lip 2–3 mm long, abaxial lip 5–6 mm long</td></tr><tr><td rowspan="1" colspan="1">stamens coherent</td><td rowspan="1" colspan="1">2 pairs</td><td rowspan="1" colspan="1">separated</td></tr><tr><td rowspan="1" colspan="1">elevation</td><td rowspan="1" colspan="1">ca. 2000 m</td><td rowspan="1" colspan="1">2300–3400 m</td></tr><tr><td rowspan="1" colspan="1">distribution</td><td rowspan="1" colspan="1">SW Yunnan, China</td><td rowspan="1" colspan="1">NW Yunnan and SW Sichuan, China</td></tr></tbody></table></table-wrap></tp:treatment-sec><tp:treatment-sec><!--Section generated to contain objects referenced in tp:taxon-treatment.--><fig id="F3" position="float" orientation="portrait"><object-id xmlns:xlink="http://www.w3.org/1999/xlink" content-type="doi" xlink:type="simple">10.3897/phytokeys.157.32284.figure3</object-id><object-id xmlns:xlink="http://www.w3.org/1999/xlink" content-type="zenodo_dep_id" xlink:type="simple">4012910</object-id><object-id xmlns:xlink="http://www.w3.org/1999/xlink" content-type="arpha" xlink:type="simple">22F6592F-2C14-54D9-A458-BBF25FF6D934</object-id><label>Figure 3.</label><caption><p><italic><tp:taxon-name><tp:taxon-name-part taxon-name-part-type="genus" reg="Oreocharis">Oreocharis</tp:taxon-name-part> <tp:taxon-name-part taxon-name-part-type="species" reg="fulva">fulva</tp:taxon-name-part></tp:taxon-name></italic> W.H.Chen &amp; Y.M.Shui, sp.nov. (<bold>A–F</bold>) <bold>A</bold> habitat <bold>B</bold> leaf abaxial surface <bold>C</bold> leaf abaxial surface <bold>D</bold> flower <bold>E</bold> open corolla <bold>F</bold> calyx and ovary; <italic><tp:taxon-name><tp:taxon-name-part taxon-name-part-type="genus" reg="Oreocharis">O.</tp:taxon-name-part> <tp:taxon-name-part taxon-name-part-type="species" reg="lacerata">lacerata</tp:taxon-name-part></tp:taxon-name></italic> (<bold>G–M</bold>) <bold>G</bold> plant <bold>H</bold> leaf adaxial surface <bold>I</bold> leaf abaxial surface <bold>J</bold> lateral view of flower <bold>K</bold> lateral opened flower <bold>L</bold> disc and ovary <bold>M</bold> seeds. Photography by Li Yong-Liang (<bold>A, G</bold>), Shui Yu-Min (<bold>B–G, H, I, L</bold>), Chen Li (<bold>J–M</bold>).</p></caption><graphic xmlns:xlink="http://www.w3.org/1999/xlink" xlink:href="phytokeys-157-083-g003.jpg" position="float" orientation="portrait" xlink:type="simple" id="oo_445710.jpg"><uri content-type="original_file" xlink:type="simple">https://binary.pensoft.net/fig/445710</uri></graphic></fig><fig id="F1" position="float" orientation="portrait"><object-id xmlns:xlink="http://www.w3.org/1999/xlink" content-type="doi" xlink:type="simple">10.3897/phytokeys.157.32284.figure1</object-id><object-id xmlns:xlink="http://www.w3.org/1999/xlink" content-type="zenodo_dep_id" xlink:type="simple">4012906</object-id><object-id xmlns:xlink="http://www.w3.org/1999/xlink" content-type="arpha" xlink:type="simple">B2228F3A-1FED-56C1-AB3C-F5AF752BCFBE</object-id><label>Figure 1.</label><caption><p>The localities of the four new species and the other species of <italic><tp:taxon-name><tp:taxon-name-part taxon-name-part-type="genus" reg="Oreocharis">Oreocharis</tp:taxon-name-part></tp:taxon-name></italic><italic>s.l.</italic> from SW Yunnan and SE Yunnan in SW China. The districts are shown in Yunnan province, SW China.</p></caption><graphic xmlns:xlink="http://www.w3.org/1999/xlink" xlink:href="phytokeys-157-083-g001.jpg" position="float" orientation="portrait" xlink:type="simple" id="oo_445708.jpg"><uri content-type="original_file" xlink:type="simple">https://binary.pensoft.net/fig/445708</uri></graphic></fig></tp:treatment-sec><ref-list><ref id="B6"><mixed-citation xmlns:xlink="http://www.w3.org/1999/xlink" xlink:type="simple"><institution xlink:type="simple">IUCN</institution> (<year>2012</year>) IUCN red list categories and criteria, Version 3.1. 2<sup>nd</sup> edn. IUCN Species Survival Commission, Gland &amp; Cambridge. Available from: <ext-link xlink:type="simple" ext-link-type="uri" xlink:href="http://www.iucnredlist.org/technical-documents/categories-and-criteria">http://www.iucnredlist.org/technical-documents/categories-and-criteria</ext-link></mixed-citation></ref><ref id="B9"><mixed-citation xmlns:xlink="http://www.w3.org/1999/xlink" xlink:type="simple"><person-group><name name-style="western"><surname>Li</surname><given-names>ZY</given-names></name><name name-style="western"><surname>Wang</surname><given-names>YZ</given-names></name></person-group> (<year>2005</year>) Plants of <tp:taxon-name><tp:taxon-name-part taxon-name-part-type="family">Gesneriaceae</tp:taxon-name-part></tp:taxon-name> in China. Henan Science Technology Publishing House, Zhengzhou, 14–47.</mixed-citation></ref></ref-list></tp:taxon-treatment>
