# Supplementary material for: Four new species of Oreocharis (Gesneriaceae) in Yunnan province, China
Source: PhytoKeys. 2020 Aug 26;157:83–99. doi: 10.3897/phytokeys.157.32284 (PMC7471604; doi:10.3897/phytokeys.157.32284)
Supplement: XML Treatment for Oreocharis lacerata [file phytokeys.157.32284-treatment3.xml]

<!DOCTYPE tp:taxon-treatment
  PUBLIC "-//TaxonX//DTD Taxonomic Treatment Publishing DTD v0 20100105//EN" "tax-treatment-NSO.dtd">
<tp:taxon-treatment xmlns:tp="http://www.plazi.org/taxpub"><tp:treatment-meta><kwd-group><label>Taxon classification</label><kwd><named-content xmlns:xlink="http://www.w3.org/1999/xlink" content-type="kingdom">Plantae</named-content></kwd><kwd><named-content xmlns:xlink="http://www.w3.org/1999/xlink" content-type="order">Lamiales</named-content></kwd><kwd><named-content xmlns:xlink="http://www.w3.org/1999/xlink" content-type="family">Gesneriaceae</named-content></kwd></kwd-group><mixed-citation publication-type="journal"><person-group><name><surname>Chen</surname><given-names>Wen-Hong</given-names></name><name><surname>Zhang</surname><given-names>Ya-Mei</given-names></name><name><surname>He</surname><given-names>De-Ming</given-names></name><name><surname>Li</surname><given-names>Yong-Liang</given-names></name><name><surname>Shui</surname><given-names>Yu-Min</given-names></name></person-group><article-title>Four new species of <italic><tp:taxon-name><tp:taxon-name-part taxon-name-part-type="genus" reg="Oreocharis">Oreocharis</tp:taxon-name-part></tp:taxon-name></italic> (<tp:taxon-name><tp:taxon-name-part taxon-name-part-type="family">Gesneriaceae</tp:taxon-name-part></tp:taxon-name>) in Yunnan province, China</article-title><source>PhytoKeys</source><day>26</day><month>8</month><year>2020</year><volume>157</volume><fpage>83</fpage><lpage>99</lpage><pub-id pub-id-type="doi">10.3897/phytokeys.157.32284</pub-id></mixed-citation></tp:treatment-meta><tp:nomenclature><tp:taxon-name><object-id xmlns:xlink="http://www.w3.org/1999/xlink" content-type="arpha" xlink:type="simple">E3D6C95F-F02E-5A2A-A641-6DFA1F7D186F</object-id>
            <tp:taxon-name-part taxon-name-part-type="genus" reg="Oreocharis">Oreocharis</tp:taxon-name-part>
            <tp:taxon-name-part taxon-name-part-type="species" reg="lacerata">lacerata</tp:taxon-name-part>
            <object-id xmlns:xlink="http://www.w3.org/1999/xlink" content-type="ipni" xlink:type="simple">urn:lsid:ipni.org:names:77211185-1</object-id>
          </tp:taxon-name><tp:taxon-authority>W.H.Chen &amp; Y.M.Shui</tp:taxon-authority><tp:taxon-status xmlns:xlink="http://www.w3.org/1999/xlink" xlink:type="simple">sp. nov.</tp:taxon-status><xref ref-type="fig" rid="F6">Fig. 6</xref></tp:nomenclature><tp:treatment-sec sec-type="diagnosis" id="SECID0EI6AG"><title>Diagnosis.</title><p>The new species is similar to <italic><tp:taxon-name><tp:taxon-name-part taxon-name-part-type="genus" reg="Oreocharis">Oreocharis</tp:taxon-name-part> <tp:taxon-name-part taxon-name-part-type="species" reg="concava">concava</tp:taxon-name-part></tp:taxon-name></italic> (Craib) Mich.Möller &amp; A.Weber, but different in leaf margin lacerate (<italic>vs.</italic> unlobed), corolla strigose or glandular outside (<italic>vs.</italic> glabrous), abaxial lip much larger than the adaxial corolla lip (<italic>vs.</italic> nearly equal).</p><fig id="F6" position="float" orientation="portrait"><object-id xmlns:xlink="http://www.w3.org/1999/xlink" content-type="doi" xlink:type="simple">10.3897/phytokeys.157.32284.figure6</object-id><object-id xmlns:xlink="http://www.w3.org/1999/xlink" content-type="zenodo_dep_id" xlink:type="simple">4012916</object-id><object-id xmlns:xlink="http://www.w3.org/1999/xlink" content-type="arpha" xlink:type="simple">5072EC90-FAA8-5CBF-BA59-234CFE041AC2</object-id><label>Figure 6.</label><caption><p><italic><tp:taxon-name><tp:taxon-name-part taxon-name-part-type="genus" reg="Oreocharis">Oreocharis</tp:taxon-name-part> <tp:taxon-name-part taxon-name-part-type="species" reg="lacerata">lacerata</tp:taxon-name-part></tp:taxon-name></italic> W.H.Chen &amp; Y.M.Shui, sp. nov. <bold>A</bold> plant <bold>B</bold> flower <bold>C</bold> opened corolla showing stamens <bold>D</bold> fruit <bold>E</bold> abaxially leaf blade <bold>F</bold> pistil showing calyx, ovary, stigma and disc. (Drawn by Ling Wang from holotype).</p></caption><graphic xmlns:xlink="http://www.w3.org/1999/xlink" xlink:href="phytokeys-157-083-g006.jpg" position="float" orientation="portrait" xlink:type="simple" id="oo_445713.jpg"><uri content-type="original_file" xlink:type="simple">https://binary.pensoft.net/fig/445713</uri></graphic></fig></tp:treatment-sec><tp:treatment-sec sec-type="material" id="SECID0EDBBG"><title>Type.</title><p>CHINA. Yunnan Province: Lincang district, Yongde county, Womulong xiang, Ganhe village, Daliang Mt., on rocks along slope, alt. 2700 m, riverside, rare, 5 August 2003, <italic>Zi S. S. 208</italic> (holotype, KUN; isotype, PE).</p></tp:treatment-sec><tp:treatment-sec sec-type="description" id="SECID0ELBBG"><title>Description.</title><p>Herbs perennial, stemless, rhizomatous. Leaves basal. Petiole 4–6 cm, covered with long golden multi-articulate hairs; leaf blade broadly lanceolate or elliptic, 3–4 × 2–2.5 cm, adaxially sparely puberulent, abaxially setal and with long golden multi-articulate hairs on ribs, base cordate, margin lacerate, lobes oblong and serrate, apex obtuse; lateral veins 3–4 pairs on each side of midrib. Inflorescences axillary, with many flowers. Peduncles 8–10 cm, golden-brown villous; bracts 2, ovate, ca. 2 × 1 cm. Calyx ca. 0.5 cm, 5-sect from middle, lobes triangular, 0.1–0.2 × ca. 0.15 cm, glabrous, apex acute, margin crenate. Corolla yellow, campanulate-cylindrical, 2.3–2.4 cm long, outside sparely multi-articulate strigose, inside glabrous; tube 1.8–1.9 cm long, ca. 1.5 mm in diam. at base and ca. 5 mm in diam. at throat, inflated above the middle; limb 2-lipped, adaxial lip 2-lobed, lobes semi-rounded, 3.1–3.4 × 0.3–3.2 mm, apex obtuse; abaxial lip explanate and 3-lobed, middle lobes oblong, 5–6 × 2.0–2.6 mm, glabrous, apex obtuse. Stamens 4, coherent in 2 pairs, included, adaxial stamens ca. 1.2 cm, adnate at the throat of corolla, abaxial stamens ca. 1.7 cm, adnate to corolla tube ca. 1.2 cm from base; filaments white, glabrous; anthers ca. 0.1 cm, oblong, basifixed, dehiscing longitudinally; staminode 1, ca. 0.1 cm long. Pistil included, ca. 1.2 cm long, glabrous; ovary columned, glabrous, ca. 0.7 cm long, 2-loculed; style glabrous, ca. 0.2 cm; stigma 1, undivided, oblate; disc ring-like, ca. 0.15 cm high, margin dentate. Capsule straight, oblong, 2–3.8 cm long, existing style ca. 0.2 cm. Seeds ovate, 0.6–0.63 × 0.21–0.24 mm.</p></tp:treatment-sec><tp:treatment-sec sec-type="distribution" id="SECID0EQBBG"><title>Distribution, habitat and phenology.</title><p>This species is distributed in Yongde county, Yunnan Province, SW China. Flowering is August and fruiting is September–November.</p></tp:treatment-sec><tp:treatment-sec sec-type="etymology" id="SECID0EVBBG"><title>Etymology.</title><p>The species is named after the lacerate leaves.</p></tp:treatment-sec><tp:treatment-sec sec-type="conservation status" id="SECID0E1BBG"><title>Conservation status.</title><p>The new species has been observed only from the type locality. The preliminary observation revealed that there are 300 mature individuals and ca. 600 m<sup>2</sup> (20 m × 30 m) area nearby the summit in the core area of the nature reserve, almost never to be affected by the activity of the local people. According to the IUCN Red List Categories and Criteria, the new species is hereby assessed as “Vulnerable (VU)”(D). (<xref ref-type="bibr" rid="B6">IUCN 2012</xref>)</p></tp:treatment-sec><tp:treatment-sec sec-type="material" id="SECID0EGCBG"><title>Additional specimens examined (paratypes).</title><p>CHINA. Yunnan province: Lincang district, Yongde county, Wumulong community, Ganhe village, Daliang Mt., <named-content xmlns:xlink="http://www.w3.org/1999/xlink" content-type="dwc:verbatimCoordinates" xlink:type="simple"><named-content content-type="geo-json" specific-use="{&#34;type&#34;:&#34;Point&#34;,&#34;coordinates&#34;:[99.649444,24.148889]}" id="NCID0EPCBG" xlink:type="simple">99°38'58"E, 24°08'56"N</named-content></named-content>, on rocks in shrubs, elev. 2,902 m, flowers yellow, common, 11 August 2003, in flower, <italic>Zi S.S. 261</italic> (KUN, PE); the same locality, elev. 2,900 m, rare,16 September 2013, <italic>Li Yong-Liang YDDXS 1137</italic> (KUN).</p></tp:treatment-sec><tp:treatment-sec sec-type="notes" id="SECID0EYCBG"><title>Note.</title><p><italic><tp:taxon-name><tp:taxon-name-part taxon-name-part-type="genus" reg="Oreocharis">Oreocharis</tp:taxon-name-part> <tp:taxon-name-part taxon-name-part-type="species" reg="lacerata">lacerata</tp:taxon-name-part></tp:taxon-name></italic> is more similar to <italic><tp:taxon-name><tp:taxon-name-part taxon-name-part-type="genus" reg="Oreocharis">O.</tp:taxon-name-part> <tp:taxon-name-part taxon-name-part-type="species" reg="concava">concava</tp:taxon-name-part></tp:taxon-name></italic> in the morphology of flowers than other species in the group with tetrandrous and yellow flowers, but differs mainly in the lacerate leaf margin (<italic>vs.</italic> unlobed) and obviously longer inferior lip of corolla than the superior lip (<italic>vs.</italic> equal between the two lips of corolla) (Fig. <xref ref-type="fig" rid="F3">3G–M</xref>, Table <xref ref-type="table" rid="T3">3</xref>). With its pinnatilobate leaves, the new species is slightly more similar to <italic><tp:taxon-name><tp:taxon-name-part taxon-name-part-type="genus" reg="Oreocharis">Oreocharis</tp:taxon-name-part> <tp:taxon-name-part taxon-name-part-type="species" reg="eximium">eximium</tp:taxon-name-part></tp:taxon-name></italic> in the yellow-flowered group in <italic><tp:taxon-name><tp:taxon-name-part taxon-name-part-type="genus" reg="Oreocharis">Oreocharis</tp:taxon-name-part></tp:taxon-name></italic> and to <italic><tp:taxon-name><tp:taxon-name-part taxon-name-part-type="genus" reg="Oreocharis">O.</tp:taxon-name-part> <tp:taxon-name-part taxon-name-part-type="species" reg="pinnatilobata">pinnatilobata</tp:taxon-name-part></tp:taxon-name></italic> (K.Y.Pan) Mich.Möller &amp; A.Weber in the purple-flowered group, but differs considerably in the morphology of flowers and fruits (<xref ref-type="bibr" rid="B18">Wang et al. 1990</xref>, <xref ref-type="bibr" rid="B19">1998</xref>, <xref ref-type="bibr" rid="B8">Li 1991</xref>, <xref ref-type="bibr" rid="B9">Li and Wang 2005</xref>, <xref ref-type="bibr" rid="B11">Möller et al. 2011</xref>).</p><table-wrap id="T3" position="float" orientation="portrait"><label>Table 3.</label><caption><p>Differences between <italic><tp:taxon-name><tp:taxon-name-part taxon-name-part-type="genus" reg="Oreocharis">Oreocharis</tp:taxon-name-part> <tp:taxon-name-part taxon-name-part-type="species" reg="lacerata">lacerata</tp:taxon-name-part></tp:taxon-name></italic> and <italic><tp:taxon-name><tp:taxon-name-part taxon-name-part-type="genus" reg="Oreocharis">O.</tp:taxon-name-part> <tp:taxon-name-part taxon-name-part-type="species" reg="concava">concava</tp:taxon-name-part></tp:taxon-name></italic> in <tp:taxon-name><tp:taxon-name-part taxon-name-part-type="family">Gesneriaceae</tp:taxon-name-part></tp:taxon-name>.</p></caption><table id="TID0EHUBG" rules="all"><tbody><tr><th rowspan="1" colspan="1">Characters</th><th rowspan="1" colspan="1"><italic><tp:taxon-name><tp:taxon-name-part taxon-name-part-type="genus" reg="Oreocharis">O.</tp:taxon-name-part> <tp:taxon-name-part taxon-name-part-type="species" reg="lacerata">lacerata</tp:taxon-name-part></tp:taxon-name></italic> sp.nov.</th><th rowspan="1" colspan="1">
                    <italic><tp:taxon-name><tp:taxon-name-part taxon-name-part-type="genus" reg="Oreocharis">O.</tp:taxon-name-part> <tp:taxon-name-part taxon-name-part-type="species" reg="concava">concava</tp:taxon-name-part></tp:taxon-name></italic>
                  </th></tr><tr><td rowspan="1" colspan="1">leaf blade</td><td rowspan="1" colspan="1">margin lacerate, base cordate</td><td rowspan="1" colspan="1">margin un-lobed, base cuneate</td></tr><tr><td rowspan="1" colspan="1">adaxial surface of leaf</td><td rowspan="1" colspan="1">sparely puberulent</td><td rowspan="1" colspan="1">densely white puberulent and sparsely brown villous</td></tr><tr><td rowspan="1" colspan="1">corolla</td><td rowspan="1" colspan="1">campanulate-cylindrical, outside sparely multi-articulate strigose</td><td rowspan="1" colspan="1">cylindrical, outside densely pubescent</td></tr><tr><td rowspan="1" colspan="1">corolla tube</td><td rowspan="1" colspan="1">ca. 1.5 mm in diam. at base and ca. 5 mm in diam. at throat, inflated above the middle</td><td rowspan="1" colspan="1">1.7–2.2 mm in diam. at base and ca. 2.0–2.6 mm in diam. at throat, slightly inflated above the middle</td></tr><tr><td rowspan="1" colspan="1">adaxial corolla lip</td><td rowspan="1" colspan="1">apex obtuse, 2-lobed, lobes semi-rounded, 3.1–3.4 × 0.3–3.2 mm</td><td rowspan="1" colspan="1">apex acute, emarginate to undivided, lobes less than 1 mm or lacking</td></tr><tr><td rowspan="1" colspan="1">elevation</td><td rowspan="1" colspan="1">2700–2902 m</td><td rowspan="1" colspan="1">3100–3600 m</td></tr><tr><td rowspan="1" colspan="1">distribution</td><td rowspan="1" colspan="1">SW Yunnan, China</td><td rowspan="1" colspan="1">NW Yunnan, China</td></tr></tbody></table></table-wrap></tp:treatment-sec><tp:treatment-sec><!--Section generated to contain objects referenced in tp:taxon-treatment.--><fig id="F3" position="float" orientation="portrait"><object-id xmlns:xlink="http://www.w3.org/1999/xlink" content-type="doi" xlink:type="simple">10.3897/phytokeys.157.32284.figure3</object-id><object-id xmlns:xlink="http://www.w3.org/1999/xlink" content-type="zenodo_dep_id" xlink:type="simple">4012910</object-id><object-id xmlns:xlink="http://www.w3.org/1999/xlink" content-type="arpha" xlink:type="simple">22F6592F-2C14-54D9-A458-BBF25FF6D934</object-id><label>Figure 3.</label><caption><p><italic><tp:taxon-name><tp:taxon-name-part taxon-name-part-type="genus" reg="Oreocharis">Oreocharis</tp:taxon-name-part> <tp:taxon-name-part taxon-name-part-type="species" reg="fulva">fulva</tp:taxon-name-part></tp:taxon-name></italic> W.H.Chen &amp; Y.M.Shui, sp.nov. (<bold>A–F</bold>) <bold>A</bold> habitat <bold>B</bold> leaf abaxial surface <bold>C</bold> leaf abaxial surface <bold>D</bold> flower <bold>E</bold> open corolla <bold>F</bold> calyx and ovary; <italic><tp:taxon-name><tp:taxon-name-part taxon-name-part-type="genus" reg="Oreocharis">O.</tp:taxon-name-part> <tp:taxon-name-part taxon-name-part-type="species" reg="lacerata">lacerata</tp:taxon-name-part></tp:taxon-name></italic> (<bold>G–M</bold>) <bold>G</bold> plant <bold>H</bold> leaf adaxial surface <bold>I</bold> leaf abaxial surface <bold>J</bold> lateral view of flower <bold>K</bold> lateral opened flower <bold>L</bold> disc and ovary <bold>M</bold> seeds. Photography by Li Yong-Liang (<bold>A, G</bold>), Shui Yu-Min (<bold>B–G, H, I, L</bold>), Chen Li (<bold>J–M</bold>).</p></caption><graphic xmlns:xlink="http://www.w3.org/1999/xlink" xlink:href="phytokeys-157-083-g003.jpg" position="float" orientation="portrait" xlink:type="simple" id="oo_445710.jpg"><uri content-type="original_file" xlink:type="simple">https://binary.pensoft.net/fig/445710</uri></graphic></fig></tp:treatment-sec><ref-list><ref id="B6"><mixed-citation xmlns:xlink="http://www.w3.org/1999/xlink" xlink:type="simple"><institution xlink:type="simple">IUCN</institution> (<year>2012</year>) IUCN red list categories and criteria, Version 3.1. 2<sup>nd</sup> edn. IUCN Species Survival Commission, Gland &amp; Cambridge. Available from: <ext-link xlink:type="simple" ext-link-type="uri" xlink:href="http://www.iucnredlist.org/technical-documents/categories-and-criteria">http://www.iucnredlist.org/technical-documents/categories-and-criteria</ext-link></mixed-citation></ref><ref id="B18"><mixed-citation xmlns:xlink="http://www.w3.org/1999/xlink" xlink:type="simple"><person-group><name name-style="western"><surname>Wang</surname><given-names>WT</given-names></name><name name-style="western"><surname>Pan</surname><given-names>KY</given-names></name><name name-style="western"><surname>Li</surname><given-names>ZY</given-names></name></person-group> (<year>1990</year>) <article-title><tp:taxon-name><tp:taxon-name-part taxon-name-part-type="family">Gesneriaceae</tp:taxon-name-part></tp:taxon-name>.</article-title> In: <person-group><name name-style="western"><surname>Wang</surname><given-names>WT</given-names></name></person-group> (<role>Ed.</role>) <issue-title>Flora Reipublicae Popularis Sinicae Vol.</issue-title><source>69. Science Press, Beijing</source>, <fpage>190</fpage>–<lpage>203</lpage>.</mixed-citation></ref><ref id="B19"><mixed-citation xmlns:xlink="http://www.w3.org/1999/xlink" xlink:type="simple"><person-group><name name-style="western"><surname>Wang</surname><given-names>WT</given-names></name><name name-style="western"><surname>Pan</surname><given-names>KY</given-names></name><name name-style="western"><surname>Li</surname><given-names>ZY</given-names></name><name name-style="western"><surname>Weitman</surname><given-names>AL</given-names></name><name name-style="western"><surname>Skog</surname><given-names>LE</given-names></name></person-group> (<year>1998</year>) <article-title><tp:taxon-name><tp:taxon-name-part taxon-name-part-type="family">Gesneriaceae</tp:taxon-name-part></tp:taxon-name>.</article-title> In: <person-group><name name-style="western"><surname>Wu</surname><given-names>ZY</given-names></name><name name-style="western"><surname>Raven</surname><given-names>PH</given-names></name></person-group> (<role>Eds</role>) <issue-title>Flora of China Vol.</issue-title><source>18. Science Press, Beijing and Missouri Botanical Garden Press, St. Louis</source>, <fpage>268</fpage>–<lpage>272</lpage>.</mixed-citation></ref><ref id="B8"><mixed-citation xmlns:xlink="http://www.w3.org/1999/xlink" xlink:type="simple"><person-group><name name-style="western"><surname>Li</surname><given-names>HW</given-names></name></person-group> (<year>1991</year>) <article-title><tp:taxon-name><tp:taxon-name-part taxon-name-part-type="family">Gesneriaceae</tp:taxon-name-part></tp:taxon-name>.</article-title> In: <person-group><name name-style="western"><surname>Wu</surname><given-names>CY</given-names></name></person-group> (<role>Ed.</role>) <issue-title>Flora Yunnanica.</issue-title><source>Vol. 5. Science Press, Beijing</source>, <fpage>512</fpage>–<lpage>689</lpage>.</mixed-citation></ref><ref id="B9"><mixed-citation xmlns:xlink="http://www.w3.org/1999/xlink" xlink:type="simple"><person-group><name name-style="western"><surname>Li</surname><given-names>ZY</given-names></name><name name-style="western"><surname>Wang</surname><given-names>YZ</given-names></name></person-group> (<year>2005</year>) Plants of <tp:taxon-name><tp:taxon-name-part taxon-name-part-type="family">Gesneriaceae</tp:taxon-name-part></tp:taxon-name> in China. Henan Science Technology Publishing House, Zhengzhou, 14–47.</mixed-citation></ref><ref id="B11"><mixed-citation xmlns:xlink="http://www.w3.org/1999/xlink" xlink:type="simple"><person-group><name name-style="western"><surname>Möller</surname><given-names>M</given-names></name><name name-style="western"><surname>Middleton</surname><given-names>D</given-names></name><name name-style="western"><surname>Nishii</surname><given-names>K</given-names></name><name name-style="western"><surname>Wei</surname><given-names>YG</given-names></name><name name-style="western"><surname>Sontag</surname><given-names>S</given-names></name><name name-style="western"><surname>Weber</surname><given-names>A</given-names></name></person-group> (<year>2011</year>) <article-title>A new delineation for <italic><tp:taxon-name><tp:taxon-name-part taxon-name-part-type="genus">Oreocharis</tp:taxon-name-part></tp:taxon-name></italic> incorporating an additional ten genera of Chinese <tp:taxon-name><tp:taxon-name-part taxon-name-part-type="family">Gesneriaceae</tp:taxon-name-part></tp:taxon-name>.</article-title><source>Phytotaxa</source><volume>23</volume>(<issue>1</issue>): <fpage>1</fpage>–<lpage>36</lpage>. <ext-link xlink:type="simple" ext-link-type="doi" xlink:href="10.11646/phytotaxa.23.1.1">https://doi.org/10.11646/phytotaxa.23.1.1</ext-link></mixed-citation></ref></ref-list></tp:taxon-treatment>
