# Supplementary material for: Four new species of Oreocharis (Gesneriaceae) in Yunnan province, China
Source: PhytoKeys. 2020 Aug 26;157:83–99. doi: 10.3897/phytokeys.157.32284 (PMC7471604; doi:10.3897/phytokeys.157.32284)
Supplement: XML Treatment for Oreocharis wenshanensis [file phytokeys.157.32284-treatment4.xml]

<!DOCTYPE tp:taxon-treatment
  PUBLIC "-//TaxonX//DTD Taxonomic Treatment Publishing DTD v0 20100105//EN" "tax-treatment-NSO.dtd">
<tp:taxon-treatment xmlns:tp="http://www.plazi.org/taxpub"><tp:treatment-meta><kwd-group><label>Taxon classification</label><kwd><named-content xmlns:xlink="http://www.w3.org/1999/xlink" content-type="kingdom">Plantae</named-content></kwd><kwd><named-content xmlns:xlink="http://www.w3.org/1999/xlink" content-type="order">Lamiales</named-content></kwd><kwd><named-content xmlns:xlink="http://www.w3.org/1999/xlink" content-type="family">Gesneriaceae</named-content></kwd></kwd-group><mixed-citation publication-type="journal"><person-group><name><surname>Chen</surname><given-names>Wen-Hong</given-names></name><name><surname>Zhang</surname><given-names>Ya-Mei</given-names></name><name><surname>He</surname><given-names>De-Ming</given-names></name><name><surname>Li</surname><given-names>Yong-Liang</given-names></name><name><surname>Shui</surname><given-names>Yu-Min</given-names></name></person-group><article-title>Four new species of <italic><tp:taxon-name><tp:taxon-name-part taxon-name-part-type="genus" reg="Oreocharis">Oreocharis</tp:taxon-name-part></tp:taxon-name></italic> (<tp:taxon-name><tp:taxon-name-part taxon-name-part-type="family">Gesneriaceae</tp:taxon-name-part></tp:taxon-name>) in Yunnan province, China</article-title><source>PhytoKeys</source><day>26</day><month>8</month><year>2020</year><volume>157</volume><fpage>83</fpage><lpage>99</lpage><pub-id pub-id-type="doi">10.3897/phytokeys.157.32284</pub-id></mixed-citation></tp:treatment-meta><tp:nomenclature><tp:taxon-name><object-id xmlns:xlink="http://www.w3.org/1999/xlink" content-type="arpha" xlink:type="simple">D3703CFF-4B33-51DE-AC7C-E743C425E6B2</object-id>
            <tp:taxon-name-part taxon-name-part-type="genus" reg="Oreocharis">Oreocharis</tp:taxon-name-part>
            <tp:taxon-name-part taxon-name-part-type="species" reg="wenshanensis">wenshanensis</tp:taxon-name-part>
            <object-id xmlns:xlink="http://www.w3.org/1999/xlink" content-type="ipni" xlink:type="simple">urn:lsid:ipni.org:names:77211186-1</object-id>
          </tp:taxon-name><tp:taxon-authority>W.H.Chen &amp; Y.M.Shui</tp:taxon-authority><tp:taxon-status xmlns:xlink="http://www.w3.org/1999/xlink" xlink:type="simple">sp. nov.</tp:taxon-status><xref ref-type="fig" rid="F7">Fig. 7</xref></tp:nomenclature><tp:treatment-sec sec-type="diagnosis" id="SECID0EOLBG"><title>Diagnosis.</title><p>The new species is most similar in leaves to <italic><tp:taxon-name><tp:taxon-name-part taxon-name-part-type="genus" reg="Oreocharis">Oreocharis</tp:taxon-name-part> <tp:taxon-name-part taxon-name-part-type="species" reg="concava">concava</tp:taxon-name-part></tp:taxon-name></italic> (Craib) Mich. Möller &amp; A.Weber, but differs in broadly ovate leaf blade (<italic>vs.</italic> oblong-ovate), remotely pubescent adaxial leaf surface (<italic>vs.</italic> villous), calyx margin crenate (<italic>vs.</italic> irregularly dentate), the shorter corolla (1.5–1.6 cm long <italic>vs.</italic> 2.2–2.8 cm), adaxial corolla lip bilobed (<italic>vs.</italic> emarginate to undivided) and disc subentire (<italic>vs.</italic> 5-lobed).</p><fig id="F7" position="float" orientation="portrait"><object-id xmlns:xlink="http://www.w3.org/1999/xlink" content-type="doi" xlink:type="simple">10.3897/phytokeys.157.32284.figure7</object-id><object-id xmlns:xlink="http://www.w3.org/1999/xlink" content-type="zenodo_dep_id" xlink:type="simple">4012918</object-id><object-id xmlns:xlink="http://www.w3.org/1999/xlink" content-type="arpha" xlink:type="simple">9C493281-7A97-5433-8868-2A13751EBAE1</object-id><label>Figure 7.</label><caption><p><italic><tp:taxon-name><tp:taxon-name-part taxon-name-part-type="genus" reg="Oreocharis">Oreocharis</tp:taxon-name-part> <tp:taxon-name-part taxon-name-part-type="species" reg="wenshanensis">wenshanensis</tp:taxon-name-part></tp:taxon-name></italic> W.H.Chen &amp; Y.M.Shui, sp. nov. <bold>A</bold> plant <bold>B</bold> opened corolla showing stamens and staminode <bold>C</bold> pistil showing ovary, disc and stigma <bold>D</bold> calyx. (Drawn by Ling Wang from holotype).</p></caption><graphic xmlns:xlink="http://www.w3.org/1999/xlink" xlink:href="phytokeys-157-083-g007.jpg" position="float" orientation="portrait" xlink:type="simple" id="oo_445714.jpg"><uri content-type="original_file" xlink:type="simple">https://binary.pensoft.net/fig/445714</uri></graphic></fig></tp:treatment-sec><tp:treatment-sec sec-type="material" id="SECID0ELNBG"><title>Type.</title><p>CHINA. Yunnan Province: Wenshan county, Bozu Mt., <named-content xmlns:xlink="http://www.w3.org/1999/xlink" content-type="dwc:verbatimCoordinates" xlink:type="simple"><named-content content-type="geo-json" specific-use="{&#34;type&#34;:&#34;Point&#34;,&#34;coordinates&#34;:[103.918389,23.350392]}" id="NCID0EUNBG" xlink:type="simple">23°21'1.41"N, 103°55'6.20"E</named-content></named-content>, in dense forests, elev. 2,700 m, 27 July 1993, in flower, <italic>Shui Y.M. 3126</italic> (holotype, KUN!; isotype, PE!).</p></tp:treatment-sec><tp:treatment-sec sec-type="description" id="SECID0E2NBG"><title>Description.</title><p>Herb perennial, stemless, rhizomatous. Leaves many, basal; petiole 5–9 cm, densely pubescent; leaf blade broadly ovate, chartaceous, 5.0–9.0 × 3.7–7.0 cm, adaxially sparsely pubescent and abaxially along veins, base cordate, apex acuminate, margin biserrate, lateral veins 4–5 on each side of midrib, indistinct adaxially and distinct abaxially. Inflorescences axillary, peduncle 6–10 cm, densely pubescent; bracts narrowly oblong, ca. 0.9 × 0.2 cm, adaxially glabrous, abaxially sparsely pubescent, apex acuminate, margin serrate above middle and entire below middle. Inflorescences axillary, densely cymose. Peduncles 5–7 cm, pubescent; Pedicels 2.0–2.8 cm, pubescent. Calyx 6–7 mm, 5-sect from 2/3; segments equal, triangular, ca. 3 × 2 mm, adaxially glabrous, abaxially pubescent, margin serratulate. Corolla yellow, 1.5–1.6 cm long, outside pubescent and inside glabrous; tube cylindrical, gradually slightly widening from middle of tube, 0.7–1.0 cm long, ca. 0.3 cm in diam., throat not constricted; limb 2-lipped; adaxial lip smaller, ca. 3 mm long, 2-lobed, lobes oblong, apex obtuse, 1–1.5 × ca. 1.5 mm; abaxial lip larger, 4–5 mm long, 3-lobed, lobes oblong, apex acute, central lobe 4–5 × ca. 3 mm, lateral lobes ca. 3 × 3 mm. Stamens 4, coherent in 2 pairs, included, adaxial stamens ca. 2 mm, adnate to corolla tube ca. 3 mm from base, abaxial stamens ca. 4 mm, adnate to corolla tube ca. 3 mm from base; filaments tender, glabrous; anthers basifixed, oblong, 2-loculed, dehiscing longitudinally; staminode 1, 1–2 mm, adnate to corolla tube 2–3 mm from base. Disc ring-like, 1–2 mm, subentire. Pistil 2.5–6 mm, glabrous; ovary oblong, glabrous, 1–4 mm, 1-loculed; style glabrous, 1.5–2 mm; stigma 1, top retuse. Capsule straight, oblong, 1.3–1.8 cm, existing style ca. 0.2 cm. Seeds not seen.</p></tp:treatment-sec><tp:treatment-sec sec-type="distribution" id="SECID0EAOBG"><title>Distribution, habitat and phenology.</title><p>The new species only grows in the montane forest in Wenshan county, Yunnan Province of China. Flowering is July–September; and fruiting is October–January the following year.</p></tp:treatment-sec><tp:treatment-sec sec-type="etymology" id="SECID0EFOBG"><title>Etymology.</title><p>The species is named after the type locality of the new species.</p></tp:treatment-sec><tp:treatment-sec sec-type="conservation status" id="SECID0EKOBG"><title>Conservation status.</title><p>Currently, the new species has been observed only from the type locality. The more than two years observation revealed that there are ca. 50 mature individuals and ca. 300 m<sup>2</sup> (10 m × 30 m) area nearby the summit in the core area of the nature reserve, similarly to the above species (<italic><tp:taxon-name><tp:taxon-name-part taxon-name-part-type="genus" reg="Oreocharis">O.</tp:taxon-name-part> <tp:taxon-name-part taxon-name-part-type="species" reg="lacerata">lacerata</tp:taxon-name-part></tp:taxon-name></italic>). According to the IUCN Red List Categories and Criteria, the new species is hereby assessed as “Critically Endangered (CR)” (D1+D2). (<xref ref-type="bibr" rid="B6">IUCN 2012</xref>)</p></tp:treatment-sec><tp:treatment-sec sec-type="material" id="SECID0EBPBG"><title>Additional specimens examined (paratypes).</title><p>CHINA. Yunnan Province: Wenshan county, Laojun Mt., on rocks in forests, <named-content xmlns:xlink="http://www.w3.org/1999/xlink" content-type="dwc:verbatimCoordinates" xlink:type="simple"><named-content content-type="geo-json" specific-use="{&#34;type&#34;:&#34;Point&#34;,&#34;coordinates&#34;:[103.918389,23.350392]}" id="NCID0EKPBG" xlink:type="simple">23°21'1.41"N, 103°55'6.20"E</named-content></named-content>, 31 August 2012, in flower, <italic>Shui Y.M., He D.M. et al. B2012-099</italic> (KUN); the same locality, on rocks in bamboo, <named-content xmlns:xlink="http://www.w3.org/1999/xlink" content-type="dwc:verbatimCoordinates" xlink:type="simple"><named-content content-type="geo-json" specific-use="{&#34;type&#34;:&#34;Point&#34;,&#34;coordinates&#34;:[103.918400,23.350403]}" id="NCID0EUPBG" xlink:type="simple">23°21'1.45"N, 103°55'6.24"E</named-content></named-content>, 24 June 2013, <italic>Shui Y.M. &amp; Xiao B. B2013-100C</italic> (KUN).</p></tp:treatment-sec><tp:treatment-sec sec-type="notes" id="SECID0E2PBG"><title>Note.</title><p><italic><tp:taxon-name><tp:taxon-name-part taxon-name-part-type="genus" reg="Oreocharis">Oreocharis</tp:taxon-name-part> <tp:taxon-name-part taxon-name-part-type="species" reg="wenshanensis">wenshanensis</tp:taxon-name-part></tp:taxon-name></italic> was collected first in 1993 by Y. M. Shui in Wenshan county, SE Yunnan, China (Fig. <xref ref-type="fig" rid="F2">2G–K</xref>). In 2005, the new species was wrongly identified as <tp:taxon-name><tp:taxon-name-part taxon-name-part-type="genus" reg="Oreocharis">Oreocharis</tp:taxon-name-part> <tp:taxon-name-part taxon-name-part-type="species" reg="aurea">aurea</tp:taxon-name-part> <tp:taxon-name-part taxon-name-part-type="authority">Dunn</tp:taxon-name-part> <tp:taxon-name-part taxon-name-part-type="infraspecific-rank">var.</tp:taxon-name-part> <tp:taxon-name-part taxon-name-part-type="variety" reg="cordato-ovata">cordato-ovata</tp:taxon-name-part></tp:taxon-name> (C.Y. Wu ex H.W. Li) K.Y. Pan, A.L. Weitzman &amp; L.E. Skog, based on the photo in <xref ref-type="bibr" rid="B9">Li and Wang (2005)</xref> possibly because of their similar locality in SE Yunnan. However, the latter species endemically grows in the limestone forests in Xichou county, the neighbouring county of Wenshan county, a very different habitat from <italic><tp:taxon-name><tp:taxon-name-part taxon-name-part-type="genus" reg="Oreocharis">Oreocharis</tp:taxon-name-part> <tp:taxon-name-part taxon-name-part-type="species" reg="wenshanensis">wenshanensis</tp:taxon-name-part></tp:taxon-name></italic>. Furthermore, the new species we proposed can be easily distinguished from <tp:taxon-name><tp:taxon-name-part taxon-name-part-type="genus" reg="Oreocharis">Oreocharis</tp:taxon-name-part> <tp:taxon-name-part taxon-name-part-type="species" reg="aurea">aurea</tp:taxon-name-part> <tp:taxon-name-part taxon-name-part-type="authority">Dunn</tp:taxon-name-part> <tp:taxon-name-part taxon-name-part-type="infraspecific-rank">var.</tp:taxon-name-part> <tp:taxon-name-part taxon-name-part-type="variety" reg="cordato-ovata">cordato-ovata</tp:taxon-name-part></tp:taxon-name> by its broadly ovate blade, smaller corolla without contracted throat and bilobed adaxial corolla lips (<xref ref-type="bibr" rid="B9">Li and Wang 2005</xref>). In fact, due to its 2700 m elevation, it is morphologically more similar to <italic><tp:taxon-name><tp:taxon-name-part taxon-name-part-type="genus" reg="Oreocharis">O.</tp:taxon-name-part> <tp:taxon-name-part taxon-name-part-type="species" reg="concava">concava</tp:taxon-name-part></tp:taxon-name></italic> from NW Yunnan with 3100–3400 m elevation (Fig. <xref ref-type="fig" rid="F7">7</xref>, Table <xref ref-type="table" rid="T4">4</xref>). After more than 20 years of observation, with the support of local staff of the Nature Reserve, we made a long-term observation from 1993 to 2018 and confirmed its taxonomic novelty.</p><table-wrap id="T4" position="float" orientation="portrait"><label>Table 4.</label><caption><p>Differences between <italic><tp:taxon-name><tp:taxon-name-part taxon-name-part-type="genus" reg="Oreocharis">Oreocharis</tp:taxon-name-part> <tp:taxon-name-part taxon-name-part-type="species" reg="wenshanensis">wenshanensis</tp:taxon-name-part></tp:taxon-name></italic> and <italic><tp:taxon-name><tp:taxon-name-part taxon-name-part-type="genus" reg="Oreocharis">O.</tp:taxon-name-part> <tp:taxon-name-part taxon-name-part-type="species" reg="concava">concava</tp:taxon-name-part></tp:taxon-name></italic> in <tp:taxon-name><tp:taxon-name-part taxon-name-part-type="family">Gesneriaceae</tp:taxon-name-part></tp:taxon-name>.</p></caption><table id="TID0EB1BG" rules="all"><tbody><tr><th rowspan="1" colspan="1">Characters</th><th rowspan="1" colspan="1"><italic><tp:taxon-name><tp:taxon-name-part taxon-name-part-type="genus" reg="Oreocharis">O.</tp:taxon-name-part> <tp:taxon-name-part taxon-name-part-type="species" reg="wenshanensis">wenshanensis</tp:taxon-name-part></tp:taxon-name></italic> sp.nov.</th><th rowspan="1" colspan="1">
                    <italic><tp:taxon-name><tp:taxon-name-part taxon-name-part-type="genus" reg="Oreocharis">O.</tp:taxon-name-part> <tp:taxon-name-part taxon-name-part-type="species" reg="concava">concava</tp:taxon-name-part></tp:taxon-name></italic>
                  </th></tr><tr><td rowspan="1" colspan="1">leaf blade</td><td rowspan="1" colspan="1">broadly ovate</td><td rowspan="1" colspan="1">oblong-ovate</td></tr><tr><td rowspan="1" colspan="1">adaxial leaf surface</td><td rowspan="1" colspan="1">remotely pubescent</td><td rowspan="1" colspan="1">villous</td></tr><tr><td rowspan="1" colspan="1">Inflorescences</td><td rowspan="1" colspan="1">densely cymose, flowers fascicular</td><td rowspan="1" colspan="1">sparely cymose, flowers sparse</td></tr><tr><td rowspan="1" colspan="1">corolla</td><td rowspan="1" colspan="1">1.5–1.6 cm long</td><td rowspan="1" colspan="1">2.2–2.8 cm long</td></tr><tr><td rowspan="1" colspan="1">calyx</td><td rowspan="1" colspan="1">ca. 3 mm, margin irregularly dentate</td><td rowspan="1" colspan="1">7–10 mm, margin crenate</td></tr><tr><td rowspan="1" colspan="1">corolla lip</td><td rowspan="1" colspan="1">adaxial lips slightly smaller than abaxial lips, adaxial ca. 3 mm long, abaxial lip 4–5 mm long</td><td rowspan="1" colspan="1">adaxial lips much smaller than abaxial lips, adaxial 1.5–3 mm long; abaxial ca. 7 mm long</td></tr><tr><td rowspan="1" colspan="1">adaxial lips</td><td rowspan="1" colspan="1">2-lobed</td><td rowspan="1" colspan="1">emarginate to undivided</td></tr><tr><td rowspan="1" colspan="1">disc</td><td rowspan="1" colspan="1">subentire</td><td rowspan="1" colspan="1">5-lobed</td></tr><tr><td rowspan="1" colspan="1">elevation</td><td rowspan="1" colspan="1">2700 m</td><td rowspan="1" colspan="1">3100–3400 m</td></tr><tr><td rowspan="1" colspan="1">distribution</td><td rowspan="1" colspan="1">SE Yunnan, China</td><td rowspan="1" colspan="1">NW Yunnan, China</td></tr></tbody></table></table-wrap></tp:treatment-sec><tp:treatment-sec><!--Section generated to contain objects referenced in tp:taxon-treatment.--><fig id="F2" position="float" orientation="portrait"><object-id xmlns:xlink="http://www.w3.org/1999/xlink" content-type="doi" xlink:type="simple">10.3897/phytokeys.157.32284.figure2</object-id><object-id xmlns:xlink="http://www.w3.org/1999/xlink" content-type="zenodo_dep_id" xlink:type="simple">4012908</object-id><object-id xmlns:xlink="http://www.w3.org/1999/xlink" content-type="arpha" xlink:type="simple">271BC495-BA6A-586D-896D-C51D0C08F87A</object-id><label>Figure 2.</label><caption><p><italic><tp:taxon-name><tp:taxon-name-part taxon-name-part-type="genus" reg="Oreocharis">Oreocharis</tp:taxon-name-part> <tp:taxon-name-part taxon-name-part-type="species" reg="eriocarpa">eriocarpa</tp:taxon-name-part></tp:taxon-name></italic> W.H.Chen &amp; Y.M.Shui, sp.nov. (<bold>A–F</bold>) <bold>A</bold> habit <bold>B</bold> leaf adaxial surface <bold>C</bold> leaf abaxial surface <bold>D</bold> bracts <bold>E</bold> ovary and disc <bold>F</bold> dense pubescent ovary and disc; <italic><tp:taxon-name><tp:taxon-name-part taxon-name-part-type="genus" reg="Oreocharis">O.</tp:taxon-name-part> <tp:taxon-name-part taxon-name-part-type="species" reg="wenshanensis">wenshanensis</tp:taxon-name-part></tp:taxon-name></italic> (<bold>G–K</bold>) <bold>G</bold> habitat <bold>H</bold> plant <bold>I</bold> leaf adaxial surface <bold>J</bold> leaf abaxial surface <bold>K</bold> flower. Photography by He De-Ming (<bold>A–E, K</bold>), Zhang Ting (<bold>E</bold>), Chen Li (<bold>F</bold>), Shui Yu-Min (<bold>G, I, J</bold>).</p></caption><graphic xmlns:xlink="http://www.w3.org/1999/xlink" xlink:href="phytokeys-157-083-g002.jpg" position="float" orientation="portrait" xlink:type="simple" id="oo_445709.jpg"><uri content-type="original_file" xlink:type="simple">https://binary.pensoft.net/fig/445709</uri></graphic></fig></tp:treatment-sec><ref-list><ref id="B6"><mixed-citation xmlns:xlink="http://www.w3.org/1999/xlink" xlink:type="simple"><institution xlink:type="simple">IUCN</institution> (<year>2012</year>) IUCN red list categories and criteria, Version 3.1. 2<sup>nd</sup> edn. IUCN Species Survival Commission, Gland &amp; Cambridge. Available from: <ext-link xlink:type="simple" ext-link-type="uri" xlink:href="http://www.iucnredlist.org/technical-documents/categories-and-criteria">http://www.iucnredlist.org/technical-documents/categories-and-criteria</ext-link></mixed-citation></ref><ref id="B9"><mixed-citation xmlns:xlink="http://www.w3.org/1999/xlink" xlink:type="simple"><person-group><name name-style="western"><surname>Li</surname><given-names>ZY</given-names></name><name name-style="western"><surname>Wang</surname><given-names>YZ</given-names></name></person-group> (<year>2005</year>) Plants of <tp:taxon-name><tp:taxon-name-part taxon-name-part-type="family">Gesneriaceae</tp:taxon-name-part></tp:taxon-name> in China. Henan Science Technology Publishing House, Zhengzhou, 14–47.</mixed-citation></ref></ref-list></tp:taxon-treatment>
